# Supplementary material for: Antimicrobial Potential of Betulinic Acid and Investigation of the Mechanism of Action against Nuclear and Metabolic Enzymes with Molecular Modeling
Source: Pathogens. 2023 Mar 13;12(3):449. doi: 10.3390/pathogens12030449 (PMC10058483; doi:10.3390/pathogens12030449)
Supplement: Supplementary file 1 [file pathogens-12-00449-s001.zip]

Archive with 1 entries (1 files):
- pathogens-2150293-supplementary.pdf
